# Supplementary material for: Genewise detection of variants in MEFV gene using nanopore sequencing
Source: Front Genet. 2024 Nov 29;15:1493295. doi: 10.3389/fgene.2024.1493295 (PMC11638185; doi:10.3389/fgene.2024.1493295)
Supplement: Supplementary file 1 [file Table2.xlsx]

## Sheet: full gene
sample	mean_depth, reads	coverabe, bp	coverage 10 reads, bp	gene length, bp	coverage, %	coverage 10 reads, %
Cntrl1.bam	7095.63	16345	16345	16345	1	1
Cntrl2.bam	5624.67	16345	16345	16345	1	1
F02_MEFV.bam	4247.74	16345	16345	16345	1	1
F05_MEFV_R09.bam	8569.89	16345	16345	16345	1	1
F05_MEFV_R10.bam	830.592	16345	15434	16345	1	0.944264
F08_MEFV_R09_rep1.bam	4028.78	16345	16283	16345	1	0.996207
F08_MEFV_R09_rep2.bam	6042.32	16345	16345	16345	1	1
F10_MEFV_R10.bam	10.7669	15589	5595	16345	0.953747	0.342307
F13_MEFV_R09.bam	29.6882	13952	11493	16345	0.853594	0.703151
F13_MEFV_R10.bam	30.5057	16345	15430	16345	1	0.94402
F15_MEFV_R10.bam	924.391	16345	16345	16345	1	1
F16_MEFV_R10.bam	105.513	16334	12238	16345	0.999327	0.74873
F19_MEFV_R10.bam	23.8737	15713	13974	16345	0.961334	0.85494
F20_MEFV_R10.bam	23.7004	16337	15273	16345	0.999511	0.934414
F22_MEFV_R10.bam	33.222	16107	12249	16345	0.985439	0.749403
F24_MEFV_R09.bam	10.6986	12243	7850	16345	0.749036	0.480269
F27_MEFV_R09.bam	27.5627	12559	12553	16345	0.76837	0.768002
F28_MEFV_R09.bam	10.489	12558	11399	16345	0.768308	0.6974
F31_MEFV_R10.bam	86.4792	15825	12224	16345	0.968186	0.747874

## Sheet: exons
sample	mean_depth, reads	coverabe, bp	coverage 10 reads, bp	gene length, bp	coverage, %	coverage 10 reads, %
Cntrl1.bam	8336.88	3489	3489	3489	1	1
Cntrl2.bam	6979.64	3489	3489	3489	1	1
F02_MEFV.bam	5093.12	3489	3489	3489	1	1
F05_MEFV_R09.bam	9737.37	3489	3489	3489	1	1
F05_MEFV_R10.bam	885.309	3489	3489	3489	1	1
F08_MEFV_R09_rep1.bam	5082.46	3489	3489	3489	1	1
F08_MEFV_R09_rep2.bam	6806.67	3489	3489	3489	1	1
F10_MEFV_R10.bam	13.0791	3489	1297	3489	1	0.37174
F13_MEFV_R09.bam	42.0332	2752	2539	3489	0.788765	0.727716
F13_MEFV_R10.bam	36.7214	3489	3464	3489	1	0.992835
F15_MEFV_R10.bam	1116.03	3489	3489	3489	1	1
F16_MEFV_R10.bam	149.207	3489	3489	3489	1	1
F19_MEFV_R10.bam	33.151	3489	3400	3489	1	0.974491
F20_MEFV_R10.bam	25.0739	3489	3482	3489	1	0.997994
F22_MEFV_R10.bam	40.1955	3489	3489	3489	1	1
F24_MEFV_R09.bam	13.6741	2609	2141	3489	0.747779	0.613643
F27_MEFV_R09.bam	32.5695	2541	2541	3489	0.728289	0.728289
F28_MEFV_R09.bam	11.4245	2541	2526	3489	0.728289	0.72399
F31_MEFV_R10.bam	135.501	3489	3489	3489	1	1

## Sheet: amplicon 5
sample	mean_depth, reads	coverabe, bp	coverage 10 reads, bp	amplicon length, bp	coverage, %	coverage 10 reads, %
Cntrl1.bam	8677.84	3887	3887	3887	1	1
Cntrl2.bam	8312.35	3887	3887	3887	1	1
F02_MEFV.bam	4646.36	3887	3887	3887	1	1
F05_MEFV_R09.bam	9857.04	3887	3887	3887	1	1
F05_MEFV_R10.bam	619.105	3887	3887	3887	1	1
F08_MEFV_R09_rep1.bam	3540.35	3887	3887	3887	1	1
F08_MEFV_R09_rep2.bam	4996.16	3887	3887	3887	1	1
F10_MEFV_R10.bam	11.0942	3887	1023	3887	1	0.263185
F13_MEFV_R09.bam	66.16	3887	3887	3887	1	1
F13_MEFV_R10.bam	40.7368	3887	3887	3887	1	1
F15_MEFV_R10.bam	1173.24	3887	3887	3887	1	1
F16_MEFV_R10.bam	170.551	3887	3887	3887	1	1
F19_MEFV_R10.bam	32.5066	3887	3887	3887	1	1
F20_MEFV_R10.bam	25.4273	3887	3887	3887	1	1
F22_MEFV_R10.bam	29.8997	3887	3887	3887	1	1
F24_MEFV_R09.bam	21.2369	3887	3885	3887	1	0.999485
F27_MEFV_R09.bam	47.974	3887	3887	3887	1	1
F28_MEFV_R09.bam	14.6671	3887	3862	3887	1	0.993568
F31_MEFV_R10.bam	176.053	3887	3887	3887	1	1

## Sheet: amplicon 4
sample	mean_depth, reads	coverabe, bp	coverage 10 reads, bp	amplicon length, bp	coverage, %	coverage 10 reads, %
Cntrl1.bam	5358.67	4109	4109	4109	1	1
Cntrl2.bam	4904.93	4109	4109	4109	1	1
F02_MEFV.bam	3517.74	4109	4109	4109	1	1
F05_MEFV_R09.bam	8412.54	4109	4109	4109	1	1
F05_MEFV_R10.bam	993.106	4109	3200	4109	1	0.778778
F08_MEFV_R09_rep1.bam	2993.76	4109	4047	4109	1	0.984911
F08_MEFV_R09_rep2.bam	4458.42	4109	4109	4109	1	1
F10_MEFV_R10.bam	10.3402	3355	1201	4109	0.8165	0.292285
F13_MEFV_R09.bam	34.2711	4070	3049	4109	0.990509	0.74203
F13_MEFV_R10.bam	21.4809	4109	3238	4109	1	0.788026
F15_MEFV_R10.bam	939.662	4109	4109	4109	1	1
F16_MEFV_R10.bam	123.123	4107	3051	4109	0.999513	0.742516
F19_MEFV_R10.bam	17.3478	3477	3050	4109	0.846191	0.742273
F20_MEFV_R10.bam	19.754	4101	3051	4109	0.998053	0.742516
F22_MEFV_R10.bam	24.0769	3871	3051	4109	0.942078	0.742516
F24_MEFV_R09.bam	10.8474	3110	1848	4109	0.756875	0.449744
F27_MEFV_R09.bam	50.2025	4109	4109	4109	1	1
F28_MEFV_R09.bam	13.3685	4109	3046	4109	1	0.7413
F31_MEFV_R10.bam	104.742	3589	3054	4109	0.873449	0.743247

## Sheet: amplicon 3
sample	mean_depth, reads	coverabe, bp	coverage 10 reads, bp	amplicon length, bp	coverage, %	coverage 10 reads, %
Cntrl1.bam	5368.32	3993	3993	3993	1	1
Cntrl2.bam	3469.73	3993	3993	3993	1	1
F02_MEFV.bam	6137.63	3993	3993	3993	1	1
F05_MEFV_R09.bam	9008.16	3993	3993	3993	1	1
F05_MEFV_R10.bam	2550.83	3993	3993	3993	1	1
F08_MEFV_R09_rep1.bam	8285.66	3993	3993	3993	1	1
F08_MEFV_R09_rep2.bam	9517.08	3993	3993	3993	1	1
F10_MEFV_R10.bam	21.7042	3993	3989	3993	1	0.998998
F13_MEFV_R09.bam	20.0248	3993	3986	3993	1	0.998247
F13_MEFV_R10.bam	33.6456	3993	3990	3993	1	0.999249
F15_MEFV_R10.bam	1273.72	3993	3993	3993	1	1
F16_MEFV_R10.bam	168.08	3993	3993	3993	1	1
F19_MEFV_R10.bam	36.8873	3993	3991	3993	1	0.999499
F20_MEFV_R10.bam	37.592	3993	3993	3993	1	1
F22_MEFV_R10.bam	54.6013	3993	3993	3993	1	1
F24_MEFV_R09.bam	6.55096	3993	352	3993	1	0.0881543
F27_MEFV_R09.bam	29.3797	3993	3991	3993	1	0.999499
F28_MEFV_R09.bam	14.8785	3993	3959	3993	1	0.991485
F31_MEFV_R10.bam	92.6056	3993	3993	3993	1	1

## Sheet: amplicon 2
sample	mean_depth, reads	coverabe, bp	coverage 10 reads, bp	amplicon length, bp	coverage, %	coverage 10 reads, %
Cntrl1.bam	7984.22	3972	3972	3972	1	1
Cntrl2.bam	6586.03	3972	3972	3972	1	1
F02_MEFV.bam	3106.96	3972	3972	3972	1	1
F05_MEFV_R09.bam	8666.84	3972	3972	3972	1	1
F05_MEFV_R10.bam	333.359	3972	3970	3972	1	0.999496
F08_MEFV_R09_rep1.bam	1986.57	3972	3972	3972	1	1
F08_MEFV_R09_rep2.bam	5017.55	3972	3972	3972	1	1
F10_MEFV_R10.bam	9.5433	3972	935	3972	1	0.235398
F13_MEFV_R09.bam	40.7319	3972	3972	3972	1	1
F13_MEFV_R10.bam	40.5211	3972	3970	3972	1	0.999496
F15_MEFV_R10.bam	794.565	3972	3972	3972	1	1
F16_MEFV_R10.bam	30.8875	3963	923	3972	0.997734	0.232377
F19_MEFV_R10.bam	22.4862	3972	2788	3972	1	0.701913
F20_MEFV_R10.bam	23.3333	3972	3968	3972	1	0.998993
F22_MEFV_R10.bam	17.7727	3972	934	3972	1	0.235146
F24_MEFV_R09.bam	18.2913	3972	3965	3972	1	0.998238
F27_MEFV_R09.bam	33.0058	3972	3969	3972	1	0.999245
F28_MEFV_R09.bam	14.7097	3971	3930	3972	0.999748	0.989426
F31_MEFV_R10.bam	24.0672	3972	906	3972	1	0.228097

## Sheet: amplicon 1
sample	mean_depth, reads	coverabe, bp	coverage 10 reads, bp	amplicon length, bp	coverage, %	coverage 10 reads, %
Cntrl1.bam	9088.97	4059	4059	4059	1	1
Cntrl2.bam	6175.99	4059	4059	4059	1	1
F02_MEFV.bam	4670.77	4059	4059	4059	1	1
F05_MEFV_R09.bam	9492.07	4059	4059	4059	1	1
F05_MEFV_R10.bam	182.751	4059	4059	4059	1	1
F08_MEFV_R09_rep1.bam	4363.3	4059	4059	4059	1	1
F08_MEFV_R09_rep2.bam	7166.74	4059	4059	4059	1	1
F10_MEFV_R10.bam	4.95122	4057	272	4059	0.999507	0.0670116
F13_MEFV_R09.bam	3.24711	1705	272	4059	0.420054	0.0670116
F13_MEFV_R10.bam	17.5551	4059	4020	4059	1	0.990392
F15_MEFV_R10.bam	822.627	4059	4059	4059	1	1
F16_MEFV_R10.bam	91.2269	4059	4059	4059	1	1
F19_MEFV_R10.bam	13.7189	4059	3932	4059	1	0.968712
F20_MEFV_R10.bam	17.4765	4059	4049	4059	1	0.997536
F22_MEFV_R10.bam	44.5203	4059	4058	4059	1	0.999754
F24_MEFV_R09.bam	1.58241	956	272	4059	0.235526	0.0670116
F27_MEFV_R09.bam	2.06726	273	272	4059	0.0672579	0.0670116
F28_MEFV_R09.bam	0.827051	273	265	4059	0.0672579	0.065287
F31_MEFV_R10.bam	85.0705	4059	4059	4059	1	1

## Sheet: Stats
		Depth, reads	SE			Coverage, %	SE	Mean	SE
	Full gene (16345, bp)	1987.18	668.311		Full gene (16345, bp)	0.947729	0.0205692	0.83742	0.0437657
	Exons 1-10 (3489, bp)	2345.8	781.105		Exons 1-10 (3489, bp)	0.947006	0.0243351	0.901616	0.0413559
	Amplicon 1 (4059, bp)	2223.45	783.354		Amplicon 1 (4059, bp)	0.831032	0.0787014	0.752091	0.0965625
	Amplicon 2 (3972, bp)	1829.02	680.132		Amplicon 2 (3972, bp)	0.999867	0.000119256	0.821991	0.0733814
	Amplicon 3 (3993, bp)	2427.74	793.048		Amplicon 3 (3993, bp)	1	0	0.951323	0.0479559
	Amplicon 4 (4109, bp)	1684.65	574.144		Amplicon 4 (4109, bp)	0.959114	0.0174502	0.815271	0.0456942
	Amplicon 5 (3887, bp)	2234.67	779.106		Amplicon 5 (3887, bp)	1	0	0.960855	0.0387609
